# Supplementary material for: Step-wise evolution of azole resistance through copy number variation followed by KSR1 loss of heterozygosity in Candida albicans
Source: PLoS Pathog. 2024 Aug 30;20(8):e1012497. doi: 10.1371/journal.ppat.1012497 (PMC11392398; doi:10.1371/journal.ppat.1012497)
Supplement: S3 Table — (XLSX) [file ppat.1012497.s003.xlsx]

## Sheet: heterozygous
COUNT	REFERENCE	STRAIN	AA1	AA84	AA85	AA88	AA157	AA189	AA242	AA246	AA272	AA276
0	CGD	Reference genome	M/M	W/W	R/Q	D/H	L/L	Q/R	I/I	D/D	R/*	F/F			Legend
1	Hirakawa et al, 2014	12C	M/M	W/W	R/Q	D/H	L/L	Q/Q	I/I	D/D	R/R	F/F
2	Hirakawa et al, 2014	19F	M/M	W/W	R/Q	D/H	L/L	Q/Q	I/I	D/D	R/R	F/F			shown are only aminoacids where at least one difference across the 273 strains is observed
3	Hirakawa et al, 2014	GC75	M/M	W/W	Q/Q	H/H	L/L	Q/Q	I/M	D/E	R/R	F/F			AA#	aminoacid position
4	Hirakawa et al, 2014	L26	M/M	W/W	R/Q	D/H	L/L	Q/Q	I/I	D/D	R/R	F/F			Reference genome	C. albicans SC5314 assembly 22 CGD sequence
5	Hirakawa et al, 2014	P34048	M/M	W/W	R/Q	D/H	L/L	Q/Q	I/M	D/E	R/R	F/F			heterozygous variant
6	Hirakawa et al, 2014	P37005	M/M	W/W	R/Q	D/H	L/L	Q/Q	I/I	D/D	R/R	F/F			homozygous variant
7	Hirakawa et al, 2014	P37037	M/M	W/W	R/Q	D/H	L/L	Q/Q	I/I	D/D	R/R	F/F			stop codon
8	Hirakawa et al, 2014	P37039	M/M	W/W	R/Q	D/H	L/L	Q/Q	I/I	D/D	R/R	F/F			SC5314 derived isolate
9	Hirakawa et al, 2014	P57055	M/M	W/W	R/Q	D/H	L/L	Q/Q	I/M	D/E	R/R	F/F
10	Hirakawa et al, 2014	P57072	M/M	W/W	Q/Q	H/H	L/L	Q/Q	I/I	D/D	R/R	F/V
11	Hirakawa et al, 2014	P60002	M/M	W/W	Q/Q	H/H	L/L	Q/Q	I/I	D/D	R/R	F/F
12	Hirakawa et al, 2014	P75010	M/M	W/W	Q/Q	H/H	L/L	Q/Q	I/I	D/D	R/R	F/F
13	Hirakawa et al, 2014	P75016	M/M	W/W	Q/Q	H/H	L/L	Q/Q	I/I	D/D	R/R	F/F
14	Hirakawa et al, 2014	P75063	M/M	W/W	Q/Q	H/H	L/L	Q/Q	I/M	D/E	R/R	F/F
15	Hirakawa et al, 2014	P76055	M/M	W/W	Q/Q	H/H	L/L	Q/Q	I/I	D/D	R/R	F/F
16	Hirakawa et al, 2014	P76067	M/M	W/W	Q/Q	H/H	L/L	Q/Q	I/I	D/D	R/R	F/V
17	Hirakawa et al, 2014	P78042	M/M	W/W	R/Q	D/H	L/L	Q/Q	I/M	D/E	R/R	F/F
18	Hirakawa et al, 2014	P78048	M/M	W/W	R/R	D/D	L/L	Q/Q	I/I	D/D	R/R	F/F
19	Hirakawa et al, 2014	P87	M/M	W/W	Q/Q	H/H	L/L	Q/Q	I/M	D/E	R/R	F/F
20	Hirakawa et al, 2014	P94015	M/M	W/W	Q/Q	H/H	L/L	Q/Q	M/M	E/E	R/R	F/F
21	Hirakawa et al, 2014	SC5314_Hirakawa	M/M	W/W	R/Q	D/H	L/L	Q/R	I/I	D/D	R/*	F/F
22	Ford et al, 2015	1619	M/M	W/W	Q/Q	H/H	L/L	Q/Q	I/I	D/D	R/R	F/F
23	Ford et al, 2015	1649	M/M	W/W	Q/Q	H/H	L/L	Q/Q	I/I	D/D	R/R	F/F
24	Ford et al, 2015	2307	M/M	W/W	R/Q	D/H	L/L	Q/Q	I/I	D/D	R/R	F/F
25	Ford et al, 2015	2440	M/M	W/W	Q/Q	H/H	L/L	Q/Q	I/I	D/D	R/R	F/F
26	Ford et al, 2015	2823	M/M	W/W	Q/Q	H/H	L/L	Q/Q	I/I	D/D	R/R	F/F
27	Ford et al, 2015	3034	M/M	W/W	Q/Q	H/H	L/L	Q/Q	I/I	D/D	R/R	F/F
28	Ford et al, 2015	3107	M/M	W/W	Q/Q	H/H	L/L	Q/Q	I/I	D/D	R/R	F/V
29	Ford et al, 2015	3119	M/M	W/W	Q/Q	H/H	L/L	Q/Q	I/I	D/D	R/R	F/V
30	Ford et al, 2015	3120	M/M	W/W	Q/Q	H/H	L/L	Q/Q	I/I	D/D	R/R	F/V
31	Ford et al, 2015	3184	M/M	W/W	R/Q	D/H	L/L	Q/Q	I/I	D/D	R/R	F/F
32	Ford et al, 2015	3281	M/M	W/W	R/Q	D/H	L/L	Q/Q	I/I	D/D	R/R	F/F
33	Ford et al, 2015	3731	M/M	W/W	R/Q	D/H	L/L	Q/Q	I/I	D/D	R/R	F/F
34	Ford et al, 2015	3733	M/M	W/W	R/Q	D/H	L/L	Q/Q	I/I	D/D	R/R	F/F
35	Ford et al, 2015	3795	M/M	W/W	R/Q	D/H	L/L	Q/Q	I/I	D/D	R/R	F/F
36	Ford et al, 2015	3917	M/M	W/W	R/R	D/D	L/L	Q/Q	I/I	D/D	R/R	F/F
37	Ford et al, 2015	4018	M/M	W/W	Q/Q	H/H	L/L	Q/Q	I/I	D/D	R/R	F/F
38	Ford et al, 2015	4617	M/M	W/W	R/R	D/D	L/L	Q/Q	I/I	D/D	R/R	F/F
39	Ford et al, 2015	4639	M/M	W/W	R/R	D/D	L/L	Q/Q	I/I	D/D	R/R	F/F
40	Ford et al, 2015	5106	M/M	W/W	Q/Q	H/H	L/L	Q/Q	I/I	D/D	R/R	F/F
41	Ford et al, 2015	5108	M/M	W/W	Q/Q	H/H	L/L	Q/Q	I/I	D/D	R/R	F/F
42	Ford et al, 2015	580	M/M	W/W	Q/Q	H/H	L/L	Q/Q	I/I	D/D	R/R	F/F
43	Ford et al, 2015	TWTC1	M/M	W/W	R/Q	D/H	L/L	Q/Q	I/I	D/D	R/R	F/F
44	Ford et al, 2015	TWTC11	M/M	W/W	R/Q	D/H	L/L	Q/Q	I/I	D/D	R/R	F/F
45	Ford et al, 2015	TWTC12	M/M	W/W	R/Q	D/H	L/L	Q/Q	I/I	D/D	R/R	F/F
46	Ford et al, 2015	TWTC13	M/M	W/W	R/Q	D/H	L/L	Q/Q	I/I	D/D	R/R	F/F
47	Ford et al, 2015	TWTC14	M/M	W/W	R/Q	D/H	L/L	Q/Q	I/I	D/D	R/R	F/F
48	Ford et al, 2015	TWTC15	M/M	W/W	R/Q	D/H	L/L	Q/Q	I/I	D/D	R/R	F/F
49	Ford et al, 2015	TWTC16	M/M	W/W	R/Q	D/H	L/L	Q/Q	I/I	D/D	R/R	F/F
50	Ford et al, 2015	TWTC17	M/M	W/W	R/Q	D/H	L/L	Q/Q	I/I	D/D	R/R	F/F
51	Ford et al, 2015	TWTC2	M/M	W/W	R/Q	D/H	L/L	Q/Q	I/I	D/D	R/R	F/F
52	Ford et al, 2015	TWTC3	M/M	W/W	R/Q	D/H	L/L	Q/Q	I/I	D/D	R/R	F/F
53	Ford et al, 2015	TWTC4	M/M	W/W	R/Q	D/H	L/L	Q/Q	I/I	D/D	R/R	F/F
54	Ford et al, 2015	TWTC5	M/M	W/W	R/Q	D/H	L/L	Q/Q	I/I	D/D	R/R	F/F
55	Ford et al, 2015	TWTC6	M/M	W/W	R/Q	D/H	L/L	Q/Q	I/I	D/D	R/R	F/F
56	Ford et al, 2015	TWTC7	M/M	W/W	R/Q	D/H	L/L	Q/Q	I/I	D/D	R/R	F/F
57	Ford et al, 2015	TWTC8	M/M	W/W	R/Q	D/H	L/L	Q/Q	I/I	D/D	R/R	F/F
58	Ford et al, 2015	TWTC9	M/M	W/W	R/Q	D/H	L/L	Q/Q	I/I	D/D	R/R	F/F
59	Ford et al, 2015	412	M/M	W/W	R/Q	D/H	L/L	Q/Q	I/I	D/D	R/R	F/F
60	Ford et al, 2015	945	M/M	W/W	Q/Q	H/H	L/L	Q/Q	I/I	D/D	R/R	F/F
61	Ford et al, 2015	1691	M/M	W/W	R/Q	D/H	L/L	Q/Q	I/I	D/D	R/R	F/F
62	McDonough et al, 2021	CHN1	M/M	W/W	R/Q	D/H	L/L	Q/Q	I/M	D/E	R/R	F/F
63	McDonough et al, 2021	Ca529L	M/M	W/W	Q/Q	H/H	L/L	Q/Q	M/M	E/E	R/R	F/F
64	Kakade et al, 2023	SC01	M/M	W/W	R/Q	D/H	L/L	Q/R	I/I	D/D	R/*	F/F
65	Kakade et al, 2023	SC02	M/M	W/W	R/Q	D/H	L/L	Q/R	I/I	D/D	R/*	F/F
66	Kakade et al, 2023	SC03	M/M	W/W	R/Q	D/H	L/L	Q/R	I/I	D/D	R/*	F/F
67	Kakade et al, 2023	SC04	M/M	W/W	R/Q	D/H	L/L	Q/R	I/I	D/D	R/*	F/F
68	Kakade et al, 2023	SC05	M/M	W/W	R/Q	D/H	L/L	Q/R	I/I	D/D	R/*	F/F
69	Kakade et al, 2023	SC06	M/M	W/W	R/Q	D/H	L/L	Q/R	I/I	D/D	R/*	F/F
70	Kakade et al, 2023	SC07	M/M	W/W	R/Q	D/H	L/L	Q/R	I/I	D/D	R/*	F/F
71	Kakade et al, 2023	SC08	M/M	W/W	R/Q	D/H	L/L	Q/R	I/I	D/D	R/*	F/F
72	Kakade et al, 2023	SC09	M/M	W/W	R/Q	D/H	L/L	Q/R	I/I	D/D	R/*	F/F
73	Kakade et al, 2023	SC10	M/M	W/W	R/Q	D/H	L/L	Q/R	I/I	D/D	R/*	F/F
74	Kakade et al, 2023	SC11	M/M	W/W	R/Q	D/H	L/L	Q/R	I/I	D/D	R/*	F/F
75	Kakade et al, 2023	SC12	M/M	W/W	R/Q	D/H	L/L	Q/R	I/I	D/D	R/*	F/F
76	Kakade et al, 2023	SC13	M/M	W/W	R/Q	D/H	L/L	Q/R	I/I	D/D	R/*	F/F
77	Kakade et al, 2023	SC14	M/M	W/W	R/Q	D/H	L/L	Q/R	I/I	D/D	R/*	F/F
78	Kakade et al, 2023	SC15	M/M	W/W	R/Q	D/H	L/L	Q/R	I/I	D/D	R/*	F/F
79	Kakade et al, 2023	SC16	M/M	W/W	R/Q	D/H	L/L	Q/R	I/I	D/D	R/*	F/F
80	Kakade et al, 2023	SC17	M/M	W/W	R/Q	D/H	L/L	Q/R	I/I	D/D	R/*	F/F
81	Kakade et al, 2023	SC18	M/M	W/W	R/Q	D/H	L/L	Q/R	I/I	D/D	R/*	F/F
82	Kakade et al, 2023	SC19	M/M	W/W	R/Q	D/H	L/L	Q/R	I/I	D/D	R/*	F/F
83	Kakade et al, 2023	SC20	M/M	W/W	R/Q	D/H	L/L	Q/R	I/I	D/D	R/*	F/F
84	Kakade et al, 2023	SC21	M/M	W/W	R/Q	D/H	L/L	Q/R	I/I	D/D	R/*	F/F
85	Kakade et al, 2023	SC22	M/M	W/W	R/Q	D/H	L/L	Q/R	I/I	D/D	R/*	F/F
86	Kakade et al, 2023	SC23	M/M	W/W	R/Q	D/H	L/L	Q/R	I/I	D/D	R/*	F/F
87	Kakade et al, 2023	SC24	M/M	W/W	R/Q	D/H	L/L	Q/R	I/I	D/D	R/*	F/F
88	Kakade et al, 2023	SC25	M/M	W/W	R/Q	D/H	L/L	Q/R	I/I	D/D	R/*	F/F
89	this study	SC5314_Evolved_LOH2	M/M	W/W	Q/Q	H/H	L/L	R/R	I/I	D/D	R/*	F/F
90	this study	SC5314_Evolved_LOH3	M/M	W/W	Q/Q	H/H	L/L	R/R	I/I	D/D	R/*	F/F
91	this study	SC5314_Evolved_LOH4	M/M	W/W	R/Q	D/H	L/L	R/R	I/I	D/D	R/*	F/F
92	Ropars et al, 2018	SC5314_Ropars	M/M	W/W	R/Q	D/H	L/L	Q/R	I/I	D/D	R/*	F/F
93	Ropars et al, 2018	CEC1289	M/M	W/W	R/Q	D/H	L/L	Q/Q	I/M	D/E	R/R	F/F
94	Ropars et al, 2018	CEC1424	M/M	W/W	R/Q	D/H	L/L	Q/Q	I/I	D/D	R/R	F/F
95	Ropars et al, 2018	CEC1426	M/M	W/W	Q/Q	H/H	L/L	Q/Q	I/I	D/D	R/R	F/F
96	Ropars et al, 2018	CEC1427	M/M	W/W	Q/Q	H/H	L/L	Q/Q	I/M	D/E	R/R	F/F
97	Ropars et al, 2018	CEC1492	M/M	W/W	Q/Q	H/H	L/L	Q/Q	I/I	D/D	R/R	F/F
98	Ropars et al, 2018	CEC2018	M/M	W/W	Q/Q	H/H	L/L	Q/Q	I/I	D/D	R/R	F/V
99	Ropars et al, 2018	CEC2019	M/M	W/W	Q/Q	H/H	L/L	Q/Q	I/I	D/D	R/R	F/F
100	Ropars et al, 2018	CEC2020	M/M	W/W	R/Q	D/H	L/L	Q/Q	I/I	D/D	R/R	F/F
101	Ropars et al, 2018	CEC2021	M/M	W/W	Q/Q	H/H	L/L	Q/Q	I/I	D/D	R/R	F/V
102	Ropars et al, 2018	CEC2022	M/M	W/W	Q/Q	H/H	L/L	Q/Q	I/M	D/E	R/R	F/F
103	Ropars et al, 2018	CEC2023	M/M	W/W	Q/Q	H/H	L/L	Q/Q	I/I	D/D	R/R	V/V
104	Ropars et al, 2018	CEC2871	M/M	W/W	Q/Q	H/H	L/L	Q/Q	I/M	D/E	R/R	F/F
105	Ropars et al, 2018	CEC2872	M/M	W/W	Q/Q	H/H	L/L	Q/Q	I/M	D/E	R/R	F/F
106	Ropars et al, 2018	CEC2876	M/M	W/W	Q/Q	H/H	L/L	Q/Q	I/M	D/E	R/R	F/F
107	Ropars et al, 2018	CEC3494	M/M	W/W	Q/Q	H/H	L/L	Q/Q	I/I	D/D	R/R	F/F
108	Ropars et al, 2018	CEC3529	M/M	W/W	R/Q	D/H	L/L	Q/Q	I/I	D/D	R/R	F/F
109	Ropars et al, 2018	CEC3530	M/M	W/W	Q/Q	H/H	L/L	Q/Q	I/M	D/E	R/R	F/F
110	Ropars et al, 2018	CEC3531	M/M	W/W	Q/Q	H/H	L/L	Q/Q	I/I	D/D	R/R	F/V
111	Ropars et al, 2018	CEC3532	M/M	W/W	Q/Q	H/H	L/L	Q/Q	I/M	D/E	R/R	F/F
112	Ropars et al, 2018	CEC3533	M/M	W/W	Q/Q	H/H	L/L	Q/Q	I/I	D/D	R/R	F/V
113	Ropars et al, 2018	CEC3534	M/M	W/W	R/Q	D/H	L/L	Q/Q	I/I	D/D	R/R	F/F
114	Ropars et al, 2018	CEC3535	M/M	W/W	Q/Q	H/H	L/L	Q/Q	I/M	D/E	R/R	F/F
115	Ropars et al, 2018	CEC3536	M/M	W/W	Q/Q	H/H	L/L	Q/Q	I/M	D/E	R/R	F/F
116	Ropars et al, 2018	CEC3537	M/M	W/W	Q/Q	H/H	L/L	Q/Q	I/I	D/D	R/R	F/F
117	Ropars et al, 2018	CEC3540	M/M	W/W	Q/Q	H/H	L/L	Q/Q	I/M	D/E	R/R	F/F
118	Ropars et al, 2018	CEC3541	M/M	W/W	Q/Q	H/H	L/L	Q/Q	I/M	D/E	R/R	F/F
119	Ropars et al, 2018	CEC3544	M/M	W/W	R/Q	D/H	L/L	Q/Q	I/I	D/D	R/R	F/F
120	Ropars et al, 2018	CEC3547	M/M	W/W	Q/Q	H/H	L/L	Q/Q	I/I	D/D	R/R	F/F
121	Ropars et al, 2018	CEC3548	M/M	W/W	R/Q	D/H	L/L	Q/Q	I/M	D/E	R/R	F/F
122	Ropars et al, 2018	CEC3549	M/M	W/W	Q/Q	H/H	L/L	Q/Q	I/I	D/D	R/R	F/V
123	Ropars et al, 2018	CEC3550	M/M	W/W	Q/Q	H/H	L/L	Q/Q	M/M	E/E	R/R	F/F
124	Ropars et al, 2018	CEC3551	M/M	W/W	Q/Q	H/H	L/L	Q/Q	I/I	D/D	R/R	F/F
125	Ropars et al, 2018	CEC3553	M/M	W/W	Q/Q	H/H	L/L	Q/Q	I/I	D/D	R/R	F/V
126	Ropars et al, 2018	CEC3554	M/M	W/W	R/Q	D/H	L/L	Q/Q	I/M	D/E	R/R	F/F
127	Ropars et al, 2018	CEC3555	M/M	W/W	Q/Q	H/H	L/L	Q/Q	I/M	D/E	R/R	F/F
128	Ropars et al, 2018	CEC3556	M/M	W/W	Q/Q	H/H	L/L	Q/Q	I/M	D/E	R/R	F/F
129	Ropars et al, 2018	CEC3557	M/M	W/W	R/Q	D/H	L/L	Q/Q	I/M	D/E	R/R	F/F
130	Ropars et al, 2018	CEC3558	M/M	W/W	Q/Q	H/H	L/L	Q/Q	I/I	D/D	R/R	V/V
131	Ropars et al, 2018	CEC3559	M/M	W/W	Q/Q	H/H	L/L	Q/Q	I/M	D/E	R/R	F/F
132	Ropars et al, 2018	CEC3560	M/M	W/W	R/Q	D/H	L/L	Q/Q	I/I	D/D	R/R	F/F
133	Ropars et al, 2018	CEC3561	M/M	W/W	Q/Q	H/H	L/L	Q/Q	I/I	D/D	R/R	F/F
134	Ropars et al, 2018	CEC3579	M/M	W/W	R/Q	D/H	L/L	Q/Q	I/M	D/E	R/R	F/F
135	Ropars et al, 2018	CEC3596	M/M	W/W	R/Q	D/H	L/F	Q/Q	I/M	D/E	R/R	F/F
136	Ropars et al, 2018	CEC3597	M/M	W/W	R/Q	D/H	L/L	Q/Q	I/M	D/E	R/R	F/F
137	Ropars et al, 2018	CEC3600	M/M	W/W	Q/Q	H/H	L/L	Q/Q	M/M	E/E	R/R	F/F
138	Ropars et al, 2018	CEC3601	M/M	W/W	Q/Q	H/H	L/L	Q/Q	I/I	D/D	R/R	F/F
139	Ropars et al, 2018	CEC3602	M/M	W/W	Q/Q	H/H	L/L	Q/Q	I/M	D/E	R/R	F/F
140	Ropars et al, 2018	CEC3603	M/M	W/W	R/Q	D/H	L/L	Q/Q	I/I	D/D	R/R	F/F
141	Ropars et al, 2018	CEC3605	M/M	W/W	R/Q	D/H	L/L	Q/Q	I/I	D/D	R/R	F/F
142	Ropars et al, 2018	CEC3607	M/M	W/W	Q/Q	H/H	L/L	Q/Q	M/M	E/E	R/R	F/F
143	Ropars et al, 2018	CEC3609	M/M	W/W	R/Q	D/H	L/L	Q/Q	I/I	D/D	R/R	F/F
144	Ropars et al, 2018	CEC3610	M/M	W/W	Q/Q	H/H	L/L	Q/Q	I/M	D/E	R/R	F/F
145	Ropars et al, 2018	CEC3611	M/M	W/W	Q/Q	H/H	L/L	Q/Q	I/M	D/E	R/R	F/F
146	Ropars et al, 2018	CEC3612	M/M	W/W	Q/Q	H/H	L/L	Q/Q	I/I	D/D	R/R	F/V
147	Ropars et al, 2018	CEC3613	M/M	W/W	Q/Q	H/H	L/L	Q/Q	I/I	D/D	R/R	F/V
148	Ropars et al, 2018	CEC3614	M/M	W/W	Q/Q	H/H	L/L	Q/Q	I/I	D/D	R/R	F/V
149	Ropars et al, 2018	CEC3615	M/M	W/*	Q/Q	H/H	L/L	Q/Q	I/I	D/D	R/R	F/V
150	Ropars et al, 2018	CEC3616	M/M	W/W	Q/Q	H/H	L/L	Q/Q	I/I	D/D	R/R	F/F
151	Ropars et al, 2018	CEC3617	M/M	W/W	R/Q	D/H	L/L	Q/Q	I/I	D/D	R/R	F/F
152	Ropars et al, 2018	CEC3618	M/M	W/W	Q/Q	H/H	L/L	Q/Q	I/I	D/D	R/R	F/F
153	Ropars et al, 2018	CEC3619	M/M	W/W	Q/Q	H/H	L/L	Q/Q	I/M	D/E	R/R	F/F
154	Ropars et al, 2018	CEC3621	M/M	W/W	R/Q	D/H	L/L	Q/Q	I/I	D/D	R/R	F/F
155	Ropars et al, 2018	CEC3622	M/M	W/W	R/Q	D/H	L/L	Q/Q	I/I	D/D	R/R	F/V
156	Ropars et al, 2018	CEC3623	M/M	W/W	R/Q	D/H	L/L	Q/Q	I/I	D/D	R/R	F/F
157	Ropars et al, 2018	CEC3626	M/M	W/W	R/Q	D/H	L/L	Q/Q	I/M	D/E	R/R	F/F
158	Ropars et al, 2018	CEC3627	M/M	W/W	R/Q	D/H	L/L	Q/Q	I/I	D/D	R/R	F/F
159	Ropars et al, 2018	CEC3634	M/M	W/W	R/Q	D/H	L/L	Q/Q	I/I	D/D	R/R	F/V
160	Ropars et al, 2018	CEC3636	M/M	W/W	R/Q	D/H	L/L	Q/Q	I/I	D/D	R/R	F/F
161	Ropars et al, 2018	CEC3637	M/M	W/W	R/R	D/D	L/L	Q/Q	I/M	D/E	R/R	F/F
162	Ropars et al, 2018	CEC3638	M/M	W/W	R/R	D/D	L/L	Q/Q	I/M	D/E	R/R	F/F
163	Ropars et al, 2018	CEC3658	M/M	W/W	R/Q	D/H	L/L	Q/Q	I/I	D/D	R/R	F/F
164	Ropars et al, 2018	CEC3659	M/M	W/W	Q/Q	H/H	L/L	Q/Q	I/M	D/E	R/R	F/F
165	Ropars et al, 2018	CEC3660	M/M	W/W	R/Q	D/H	L/L	Q/Q	I/I	D/D	R/R	F/F
166	Ropars et al, 2018	CEC3661	M/M	W/W	Q/Q	H/H	L/L	Q/Q	I/I	D/D	R/R	F/F
167	Ropars et al, 2018	CEC3662	M/M	W/W	R/Q	D/H	L/L	Q/Q	I/I	D/D	R/R	F/F
168	Ropars et al, 2018	CEC3663	M/M	W/W	R/Q	D/H	L/L	Q/Q	I/I	D/D	R/R	F/F
169	Ropars et al, 2018	CEC3664	M/M	W/W	Q/Q	H/H	L/L	Q/Q	M/M	E/E	R/R	F/F
170	Ropars et al, 2018	CEC3665	M/M	W/W	R/Q	D/H	L/L	Q/Q	I/I	D/D	R/R	F/V
171	Ropars et al, 2018	CEC3668	M/M	W/W	Q/Q	H/H	L/L	Q/Q	I/I	D/D	R/R	F/V
172	Ropars et al, 2018	CEC3669	M/M	W/W	Q/Q	H/H	L/L	Q/Q	I/I	D/D	R/R	F/V
173	Ropars et al, 2018	CEC3671	M/M	W/W	Q/Q	H/H	L/L	Q/Q	I/I	D/D	R/R	V/V
174	Ropars et al, 2018	CEC3672	M/M	W/W	R/Q	D/H	L/L	Q/Q	I/I	D/D	R/R	F/F
175	Ropars et al, 2018	CEC3673	M/M	W/W	R/Q	D/H	L/L	Q/Q	I/I	D/D	R/R	F/F
176	Ropars et al, 2018	CEC3674	M/M	W/W	Q/Q	H/H	L/L	Q/Q	I/M	D/E	R/R	F/F
177	Ropars et al, 2018	CEC3675	M/M	W/W	Q/Q	H/H	L/L	Q/Q	I/M	D/E	R/R	F/F
178	Ropars et al, 2018	CEC3676	M/M	W/W	Q/Q	H/H	L/L	Q/Q	I/M	D/E	R/R	F/F
179	Ropars et al, 2018	CEC3678	M/M	W/W	R/Q	D/H	L/L	Q/Q	I/I	D/D	R/R	F/F
180	Ropars et al, 2018	CEC3679	M/M	W/W	R/Q	D/H	L/L	Q/Q	I/I	D/D	R/R	F/F
181	Ropars et al, 2018	CEC3680	M/M	W/W	Q/Q	H/H	L/L	Q/Q	I/I	D/D	R/R	F/F
182	Ropars et al, 2018	CEC3681	M/M	W/W	R/Q	D/H	L/L	Q/Q	I/M	D/E	R/R	F/F
183	Ropars et al, 2018	CEC3682	M/M	W/W	R/Q	D/H	L/L	Q/Q	I/I	D/D	R/R	F/F
184	Ropars et al, 2018	CEC3683	M/M	W/W	Q/Q	H/H	L/L	Q/Q	I/M	D/E	R/R	F/F
185	Ropars et al, 2018	CEC3685	M/M	W/W	Q/Q	H/H	L/L	Q/Q	I/I	D/D	R/R	F/F
186	Ropars et al, 2018	CEC3686	M/M	W/W	Q/Q	H/H	L/L	Q/Q	I/I	D/D	R/R	F/F
187	Ropars et al, 2018	CEC3704	M/M	W/W	Q/Q	H/H	L/L	Q/Q	I/I	D/D	R/R	F/F
188	Ropars et al, 2018	CEC3706	M/M	W/W	Q/Q	H/H	L/L	Q/Q	I/I	D/D	R/R	F/F
189	Ropars et al, 2018	CEC3707	M/M	W/W	Q/Q	H/H	L/L	Q/Q	I/M	D/E	R/R	F/F
190	Ropars et al, 2018	CEC3708	M/M	W/W	Q/Q	H/H	L/L	Q/Q	I/I	D/D	R/R	F/F
191	Ropars et al, 2018	CEC3711	M/M	W/W	Q/Q	H/H	L/L	Q/Q	I/I	D/D	R/R	F/F
192	Ropars et al, 2018	CEC3712	M/M	W/W	Q/Q	H/H	L/L	Q/Q	I/M	D/D	R/R	F/F
193	Ropars et al, 2018	CEC3715	M/M	W/W	R/Q	D/H	L/L	Q/Q	M/M	E/E	R/R	F/F
194	Ropars et al, 2018	CEC3716	M/M	W/W	Q/Q	H/H	L/L	Q/Q	I/M	D/E	R/R	F/F
195	Ropars et al, 2018	CEC3786	M/M	W/W	Q/Q	H/H	L/L	Q/Q	I/M	D/E	R/R	F/F
196	Ropars et al, 2018	CEC4032	M/M	W/W	R/Q	D/H	L/L	Q/Q	I/I	D/D	R/R	F/F
197	Ropars et al, 2018	CEC4035	M/M	W/W	R/Q	D/H	L/L	Q/Q	I/I	D/D	R/R	F/F
198	Ropars et al, 2018	CEC4038	M/M	W/W	R/Q	D/H	L/L	Q/Q	I/M	D/E	R/R	F/F
199	Ropars et al, 2018	CEC4039	M/M	W/W	Q/Q	H/H	L/L	Q/Q	I/I	D/D	R/R	F/F
200	Ropars et al, 2018	CEC4103	M/M	W/W	Q/Q	H/H	L/L	Q/Q	M/M	D/D	R/R	F/F
201	Ropars et al, 2018	CEC4104	M/M	W/W	Q/Q	H/H	L/L	Q/Q	M/M	D/D	R/R	F/F
202	Ropars et al, 2018	CEC4106	M/M	W/W	R/Q	D/H	L/L	Q/Q	I/I	D/D	R/R	F/F
203	Ropars et al, 2018	CEC4107	M/M	W/W	R/Q	D/H	L/L	Q/Q	I/I	D/D	R/R	F/F
204	Ropars et al, 2018	CEC4108	M/M	W/W	R/Q	D/H	L/L	Q/Q	I/I	D/D	R/R	F/F
205	Ropars et al, 2018	CEC4254	M/M	W/W	Q/Q	H/H	L/L	Q/Q	I/I	D/D	R/R	F/F
206	Ropars et al, 2018	CEC4256	M/M	W/W	R/Q	D/H	L/L	Q/Q	I/I	D/D	R/R	F/F
207	Ropars et al, 2018	CEC4259	M/M	W/W	R/Q	D/H	L/L	Q/Q	I/I	D/D	R/R	F/F
208	Ropars et al, 2018	CEC4261	M/M	W/W	Q/Q	H/H	L/L	Q/Q	I/I	D/D	R/R	F/F
209	Ropars et al, 2018	CEC4479	M/M	W/W	R/Q	D/H	L/L	Q/Q	I/I	D/D	R/R	F/F
210	Ropars et al, 2018	CEC4480	M/M	W/W	R/Q	D/H	L/L	Q/Q	I/I	D/D	R/R	F/F
211	Ropars et al, 2018	CEC4481	M/M	W/W	Q/Q	H/H	L/L	Q/Q	I/M	D/D	R/R	F/V
212	Ropars et al, 2018	CEC4482	M/M	W/W	Q/Q	H/H	L/L	Q/Q	I/I	D/D	R/R	F/V
213	Ropars et al, 2018	CEC4484	M/M	W/W	R/Q	D/H	L/L	Q/Q	I/I	D/D	R/R	F/F
214	Ropars et al, 2018	CEC4485	M/M	W/W	Q/Q	H/H	L/L	Q/Q	M/M	E/E	R/R	F/F
215	Ropars et al, 2018	CEC4486	M/M	W/W	Q/Q	H/H	L/L	Q/Q	I/M	D/D	R/R	F/F
216	Ropars et al, 2018	CEC4487	M/M	W/W	Q/Q	H/H	L/L	Q/Q	I/I	D/D	R/R	F/V
217	Ropars et al, 2018	CEC4488	M/I	W/W	R/Q	D/H	L/L	Q/Q	I/I	D/D	R/R	F/F
218	Ropars et al, 2018	CEC4489	M/M	W/W	R/Q	D/H	L/L	Q/Q	I/I	D/D	R/R	F/F
219	Ropars et al, 2018	CEC4492	M/M	W/W	Q/Q	H/H	L/L	Q/Q	I/I	D/D	R/R	F/F
220	Ropars et al, 2018	CEC4493	M/M	W/W	Q/Q	H/H	L/L	Q/Q	I/I	D/D	R/R	F/V
221	Ropars et al, 2018	CEC4494	M/M	W/W	Q/Q	H/H	L/L	Q/Q	I/I	D/D	R/R	F/V
222	Ropars et al, 2018	CEC4495	M/M	W/W	Q/Q	H/H	L/L	Q/Q	I/I	D/D	R/R	F/F
223	Ropars et al, 2018	CEC4496	M/M	W/W	Q/Q	H/H	L/L	Q/Q	I/I	D/D	R/R	F/F
224	Ropars et al, 2018	CEC4497	M/M	W/W	Q/Q	H/H	L/L	Q/Q	I/M	D/E	R/R	F/F
225	Ropars et al, 2018	CEC4498	M/M	W/W	Q/Q	H/H	L/L	Q/Q	I/M	D/E	R/R	F/F
226	Ropars et al, 2018	CEC4499	M/M	W/W	R/Q	D/H	L/L	Q/Q	I/I	D/D	R/R	F/F
227	Ropars et al, 2018	CEC4500	M/M	W/W	R/Q	D/H	L/L	Q/Q	I/I	D/D	R/R	F/F
228	Ropars et al, 2018	CEC4525	M/M	W/W	Q/Q	H/H	L/L	Q/Q	I/I	D/D	R/R	F/F
229	Ropars et al, 2018	CEC4854	M/M	W/W	Q/Q	H/H	L/L	Q/Q	M/M	D/D	R/R	F/F
230	Ropars et al, 2018	CEC4855	M/M	W/W	Q/Q	H/H	L/L	Q/Q	M/M	D/D	R/R	F/F
231	Ropars et al, 2018	CEC4856	M/M	W/W	Q/Q	H/H	L/L	Q/Q	M/M	D/D	R/R	F/F
232	Ropars et al, 2018	CEC4857	M/M	W/W	Q/Q	H/H	L/L	Q/Q	M/M	D/D	R/R	F/F
233	Ropars et al, 2018	CEC4858	M/M	W/W	Q/Q	H/H	L/L	Q/Q	M/M	D/D	R/R	F/F
234	Ropars et al, 2018	CEC4859	M/M	W/W	Q/Q	H/H	L/L	Q/Q	M/M	D/D	R/R	F/F
235	Ropars et al, 2018	CEC4860	M/M	W/W	Q/Q	H/H	L/L	Q/Q	M/M	D/D	R/R	F/F
236	Ropars et al, 2018	CEC4861	M/M	W/W	Q/Q	H/H	L/L	Q/Q	M/M	D/D	R/R	F/F
237	Ropars et al, 2018	CEC4864	M/M	W/W	Q/Q	H/H	L/L	Q/Q	M/M	D/D	R/R	F/F
238	Ropars et al, 2018	CEC4865	M/M	W/W	Q/Q	H/H	L/L	Q/Q	M/M	D/D	R/R	F/F
239	Ropars et al, 2018	CEC4877	M/M	W/W	Q/Q	H/H	L/L	Q/Q	M/M	D/D	R/R	F/F
240	Ropars et al, 2018	CEC4878	M/M	W/W	Q/Q	H/H	L/L	Q/Q	M/M	D/D	R/R	F/F
241	Ropars et al, 2018	CEC4879	M/M	W/W	Q/Q	H/H	L/L	Q/Q	M/M	D/D	R/R	F/F
242	Ropars et al, 2018	CEC4881	M/M	W/W	Q/Q	H/H	L/L	Q/Q	M/M	D/D	R/R	F/F
243	Ropars et al, 2018	CEC4882	M/M	W/W	Q/Q	H/H	L/L	Q/Q	M/M	D/D	R/R	F/F
244	Ropars et al, 2018	CEC4883	M/M	W/W	R/Q	D/H	L/L	Q/Q	I/I	D/D	R/R	F/F
245	Ropars et al, 2018	CEC4884	M/M	W/W	Q/Q	H/H	L/L	Q/Q	M/M	D/D	R/R	F/F
246	Ropars et al, 2018	CEC4886	M/M	W/W	Q/Q	H/H	L/L	Q/Q	M/M	D/D	R/R	F/F
247	Ropars et al, 2018	CEC4887	M/M	W/W	Q/Q	H/H	L/L	Q/Q	M/M	D/D	R/R	F/F
248	Ropars et al, 2018	CEC4888	M/M	W/W	Q/Q	H/H	L/L	Q/Q	M/M	D/D	R/R	F/F
249	Ropars et al, 2018	CEC4889	M/M	W/W	Q/Q	H/H	L/L	Q/Q	M/M	D/D	R/R	F/F
250	Ropars et al, 2018	CEC4943	M/M	W/W	Q/Q	H/H	L/L	Q/Q	M/M	D/D	R/R	F/F
251	Ropars et al, 2018	CEC4944	M/M	W/W	Q/Q	H/H	L/L	Q/Q	M/M	D/D	R/R	F/F
252	Ropars et al, 2018	CEC4945	M/M	W/W	Q/Q	H/H	L/L	Q/Q	I/I	D/D	R/R	F/V
253	Ropars et al, 2018	CEC4946	M/M	W/W	Q/Q	H/H	L/L	Q/Q	I/I	D/D	R/R	F/V
254	Ropars et al, 2018	CEC5019	M/M	W/W	Q/Q	H/H	L/L	Q/Q	M/M	D/D	R/R	F/F
255	Ropars et al, 2018	CEC5020	M/M	W/W	Q/Q	H/H	L/L	Q/Q	M/M	D/D	R/R	F/F
256	Ropars et al, 2018	CEC5021	M/M	W/W	Q/Q	H/H	L/L	Q/Q	M/M	D/D	R/R	F/F
257	Ropars et al, 2018	CEC5022	M/M	W/W	Q/Q	H/H	L/L	Q/Q	M/M	D/D	R/R	F/F
258	Ropars et al, 2018	CEC5023	M/M	W/W	Q/Q	H/H	L/L	Q/Q	M/M	D/D	R/R	F/F
259	Ropars et al, 2018	CEC5024	M/M	W/W	Q/Q	H/H	L/L	Q/Q	M/M	D/D	R/R	F/F
260	Ropars et al, 2018	CEC5025	M/M	W/W	Q/Q	H/H	L/L	Q/Q	M/M	D/D	R/R	F/F
261	Ropars et al, 2018	CEC5026	M/M	W/W	Q/Q	H/H	L/L	Q/Q	I/I	D/D	R/R	F/V
262	Ropars et al, 2018	CEC5027	M/M	W/W	Q/Q	H/H	L/L	Q/Q	M/M	D/D	R/R	F/F
263	Ropars et al, 2018	CEC5028	M/M	W/W	R/R	D/D	L/L	Q/Q	I/I	D/D	R/R	F/F
264	Ropars et al, 2018	CEC5029	M/M	W/W	Q/Q	H/H	L/L	Q/Q	M/M	D/D	R/R	F/F
265	Ropars et al, 2018	CEC5030	M/M	W/W	Q/Q	H/H	L/L	Q/Q	M/M	D/D	R/R	F/F
266	Ropars et al, 2018	CEC704	M/M	W/W	Q/Q	H/H	L/L	Q/Q	I/M	D/E	R/R	F/F
267	Ropars et al, 2018	CEC708	M/M	W/W	Q/Q	H/H	L/L	Q/Q	I/M	D/E	R/R	F/F
268	Ropars et al, 2018	CEC709	M/M	W/W	R/Q	D/H	L/L	Q/Q	I/M	D/E	R/R	F/F
269	Ropars et al, 2018	CEC711	M/M	W/W	Q/Q	H/H	L/L	Q/Q	M/M	E/E	R/R	F/F
270	Ropars et al, 2018	CEC712	M/M	W/W	Q/Q	H/H	L/L	Q/Q	I/M	D/E	R/R	F/F
271	Ropars et al, 2018	CEC716	M/M	W/W	Q/Q	H/H	L/L	Q/Q	I/I	D/D	R/R	F/F
272	Ropars et al, 2018	CEC718	M/M	W/W	R/Q	D/H	L/L	Q/Q	I/I	D/D	R/R	F/F
273	Ropars et al, 2018	CEC723	M/M	W/W	Q/Q	H/H	L/L	Q/Q	I/I	D/D	R/R	F/F
